# Supplementary material for: Structure‐based design of peptides that trigger Streptococcus pneumoniae cell death
Source: FEBS J. 2020 Aug 31;288(5):1546–64. doi: 10.1111/febs.15514 (PMC7984235; doi:10.1111/febs.15514)
Supplement: Supplementary file 1 — Fig. S1. Ribbon representation and 90°‐rotated diagrams of (A) HigBA heterotetramer, (B) HigBA dimer, (C) HigB and (D) HigA. PyMOL was used to generate Fig. S1. Fig. S2. Molecular weight estimates of HigBA and HigA19 − 97 obtained by size‐exclusion chromatography. Fig. S3. Full‐length sequence comparison and percentages of amino acid identities of (A) HigBs and (B) HigAs. Fig. S4. EMSA study using other palindromic sequences ‘A’ and ‘B’ and control DNA ‘X’. Fig. S5. ITC results with palindromes in the higBA promoter region. Fig. S6. 2D 1H‐15N HSQC spectra of full‐length HigA and HigA19‐97. Fig. S7. Validation tests for toxin mutants and peptide mimetics. Fig. S8. Active site of HigB from S. pneumoniae. Table. S1. Primers used for cloning. Table. S2. Data collection and refinement statistics for SeMet‐substituted and native structures. Table. S3. DNA used in EMSA, ITC and NMR titration. Table. S4. Peptides used to disrupt the binding interface of HigBA. [file FEBS-288-1546-s001.zip]

Archive with 1 entries (1 files):
- febs15514-sup-0001-Supinfo.pdf
